# Supplementary material for: Use of the MOF NU-1000 as a Drug Delivery System for the Antineoplastic Drug Mitoxantrone
Source: Int J Mol Sci. 2026 May 28;27(11):4857. doi: 10.3390/ijms27114857 (PMC13256363; doi:10.3390/ijms27114857)
Supplement: Supplementary file 1 [file ijms-27-04857-s001.zip]

Archive with 1 entries (1 files):
- ijms-4288870-supplementary.pdf
